# Supplementary material for: Psilocin fosters neuroplasticity in iPSC-derived human cortical neurons
Source: eLife. 2026 Mar 27;14:RP104006. doi: 10.7554/eLife.104006 (PMC13030890; doi:10.7554/eLife.104006)
Supplement: Figure 1—figure supplement 1—source data 1. [file elife-104006-fig1-figsupp1-data1.zip]

Archive with 2 entries (2 files):
- Figure 1-figure supplement 1C_uncropped_labelled.pptx
- __MACOSX/._Figure 1-figure supplement 1C_uncropped_labelled.pptx
