# Supplementary material for: Psilocin fosters neuroplasticity in iPSC-derived human cortical neurons
Source: eLife. 2026 Mar 27;14:RP104006. doi: 10.7554/eLife.104006 (PMC13030890; doi:10.7554/eLife.104006)
Supplement: Figure 2—figure supplement 1—source data 2. [file elife-104006-fig2-figsupp1-data2.zip]

Archive with 10 entries (9 files):
- Figure S2H_uncropped/
- __MACOSX/._Figure S2H_uncropped
- Figure S2H_uncropped/Source File Fig. 2H_3.tif
- __MACOSX/Figure S2H_uncropped/._Source File Fig. 2H_3.tif
- Figure S2H_uncropped/Source File Fig. 2H_2.tif
- __MACOSX/Figure S2H_uncropped/._Source File Fig. 2H_2.tif
- Figure S2H_uncropped/Source File Fig. 2H_1.tif
- __MACOSX/Figure S2H_uncropped/._Source File Fig. 2H_1.tif
- Figure S2H_uncropped/Source File Fig. 2H_4.png
- __MACOSX/Figure S2H_uncropped/._Source File Fig. 2H_4.png
