# Supplementary material for: Psilocin fosters neuroplasticity in iPSC-derived human cortical neurons
Source: eLife. 2026 Mar 27;14:RP104006. doi: 10.7554/eLife.104006 (PMC13030890; doi:10.7554/eLife.104006)
Supplement: Figure 2—figure supplement 1—source data 4. [file elife-104006-fig2-figsupp1-data4.zip]

Archive with 4 entries (4 files):
- Source Data Fig. 2-figure supplement 1I_1.tif
- __MACOSX/._Source Data Fig. 2-figure supplement 1I_1.tif
- Source Data Fig. 2-figure supplement 1I_2.tif
- __MACOSX/._Source Data Fig. 2-figure supplement 1I_2.tif
